# Supplementary material for: Effect of in ovo-fed amino acids on muscle and liver metabolome of broiler chickens at 24 h post-hatch
Source: Front Physiol. 2025 Apr 25;16:1542426. doi: 10.3389/fphys.2025.1542426 (PMC12061718; doi:10.3389/fphys.2025.1542426)
Supplement: Supplementary file 1 [file DataSheet1.xlsx]

## Sheet: Table S1
Metabolite	GroupContrib	importance
N-Methyltyramine	CTRL	0.519123			Interpretation of importance values:
Glycerophosphocholine	CTRL	0.398179			Greater values = greater importance
Dopamine	CTRL	0.395239			Sign of values = sign of the coefficient from the model
3-Hydroxyanthranilic acid	CTRL	0.249791
Aminobutyric acid	CTRL	0.22061			CTRL =	Control group: eggs were injected with sterile diluent
Phenyllactic acid	CTRL	0.144428			Injected =	Experimental group: eggs were injected with amino acids
1-Methylhistidine	CTRL	0.108302
Citrulline	CTRL	0.100847
Phenylethylamine	CTRL	0.0732145
DOPAC	CTRL	0.064663
Homovanillic acid	CTRL	0.0479982
Cadaverine	CTRL	0.0343997
5-Hydroxyindoleacetic acid	CTRL	0.0295852
3-O-Methyl-L-DOPA	CTRL	0.000152438
DOPA methyl esterx2	CTRL	0.000152438
Diaminopimelic acid	CTRL	-0.0073672
Aminoacetone	CTRL	-0.0102854
Allo-isoleucine	CTRL	-0.0173579
Aminobutyric acid	CTRL	-0.0201057
Phenylpyruvic acid	CTRL	-0.0284335
N(e)-(1-Carboxyethyl)-L-lysine	CTRL	-0.0516649
Proline	CTRL	-0.0779607
3-Hydroxyanthranilic acid	CTRL	-0.0804786
Anserine	CTRL	-0.0811838
Dimethylglycine	CTRL	-0.0862274
N1-Acetyl spermidine	CTRL	-0.0933369
Pipecolic acid	CTRL	-0.0961834
Serotonin	CTRL	-0.109838
4-Hydroxyglutamic acid	CTRL	-0.110849
1-Methyl-4-imidazoleacetic acid	CTRL	-0.113667
5-Hydroxy tryptophan	CTRL	-0.115222
N-Acetyllysine	CTRL	-0.120127
Imidazole propionic acid	CTRL	-0.120978
Spermidine	CTRL	-0.122554
Tryptamine	CTRL	-0.165703
Cystathionine	CTRL	-0.185889
N-Acetyl.ornithine	CTRL	-0.190858
Alanine	Injected	0.233032
3-OH butyrate	Injected	0.21933
a-Hydroxyglutaric acid	Injected	0.207633
Saccharopine	Injected	0.206679
Pyruvic acid	Injected	0.206626
Serine	Injected	0.168516
Glycine	Injected	0.16016
Trimethylamine N-oxide	Injected	0.154001
Putrescine	Injected	0.153819
Cystine	Injected	0.143981
Choline	Injected	0.142258
Trimethylamine	Injected	0.133999
4-Methylhistamine	Injected	0.131048
4-OH phenylpyruvic-acid	Injected	0.130157
Aminoisobutyric acid	Injected	0.104092
Pyroglutamic acid	Injected	0.103768
Normetanephrine	Injected	0.101207
Taurine	Injected	0.0902957
3-Methylhistidine=N-Methylhistidine	Injected	0.0901138
Aminobutyric acid	Injected	0.0792191
5-Hydroxy tryptophan	Injected	0.0776
Tyrosine methyl ester	Injected	0.0726331
Carnosine	Injected	0.0720263
Acetylcholine	Injected	0.0703159
Sarcosine	Injected	0.0641442
anthurenic.acid	Injected	0.0603931
Histamine	Injected	0.0592788
N-Acetylaspartic acid	Injected	0.0581317
Hypotaurine	Injected	0.05511
Tyrosine	Injected	0.0480451
Tryptophan	Injected	0.0477294
3-O-Methyl-L-DOPA	Injected	0.0380251
Methionine	Injected	0.0371132
N-Acetyl putrescine	Injected	0.0329434
Alanine	Injected	0.0307956
Cysteinesulfinic acid	Injected	0.0301454
Isoleucine	Injected	0.0257102
Homocysteic acid	Injected	0.0240891
N-Acetylcysteine	Injected	0.0212118
Histidinol	Injected	0.0128364
4-aminobenzoic acid	Injected	0.0113504
Norepinephrine	Injected	0.0111966
Leucine	Injected	0.00624465
Creatine	Injected	-0.00216276
Glutamine	Injected	-0.00247058
1-Methylhistamine	Injected	-0.0119254
Guanidinoacetate	Injected	-0.0121245
Kynurenic acid	Injected	-0.0190496
Histidine	Injected	-0.0217663
Homoarginine	Injected	-0.0237779
Asparagine	Injected	-0.0259087
5-Aminolevulinic acid	Injected	-0.0296254
Arginine	Injected	-0.0317753
4-Imidazole acetic acid	Injected	-0.0322134
Glutamine	Injected	-0.0494186
GSH	Injected	-0.054647
Homocysteine	Injected	-0.0642743
Lysine	Injected	-0.0794323
Ornithine	Injected	-0.086094
Kynurenine	Injected	-0.0938154
Lysine	Injected	-0.0949467
3-Hydroxykynurenine	Injected	-0.102573
Glutamylcysteine	Injected	-0.106328
2-Aminoadipic acid	Injected	-0.123454
Glutamic acid	Injected	-0.394017
Histidine	Injected	-0.432029

## Sheet: Table S2
Metabolite	GroupContrib	importance
1-Methylhistidine	CTRL	0.180151				Interpretation of importance values:
Citrulline	CTRL	0.152859				Greater values = greater importance
SAM	CTRL	0.148287				Sign of values = sign of the coefficient from the model
Tryptophan	CTRL	0.146862
3-Methylhistidine	CTRL	0.140344				CTRL =	Control group: eggs were injected with sterile diluent
Argininosuccinic acid	CTRL	0.135049				Injected =	Experimental group: eggs were injected with amino acids
Homovanillic acid	CTRL	0.122184
Acetylcholine	CTRL	0.108462
Xanthurenic acid	CTRL	0.104588
Pyroglutamic acid	CTRL	0.0793345
Phenyllactic acid	CTRL	0.078919
Kynurenic acid	CTRL	0.0412297
Histidine	CTRL	0.0209474
Tyramine	CTRL	-0.0124003
Homoserine	CTRL	-0.0287705
Phenylethylamine	CTRL	-0.0353995
Choline	CTRL	-0.0371973
Aminoacetone	CTRL	-0.037756
5-Hydroxylysine	CTRL	-0.041247
Glutamylcysteine	CTRL	-0.0429103
Dimethylglycine	CTRL	-0.0600875
4-Methylhistamine	CTRL	-0.0631381
Diaminopimelic acid	CTRL	-0.0656702
Trimethylamine	CTRL	-0.0715868
a-Hydroxyglutaric acid	CTRL	-0.0746518
4-Hydroxyproline	CTRL	-0.0835402
Glycerophosphocholine	CTRL	-0.0853823
4-aminobenzoic acid	CTRL	-0.0868456
Glutamine	CTRL	-0.0961395
Betaine	CTRL	-0.0976727
Creatinine	CTRL	-0.109081
Metanephrine	CTRL	-0.109735
Phosphocholine	CTRL	-0.116188
5-Hydroxyindoleacetic acid	CTRL	-0.119648
Phenylalanine	CTRL	-0.12189
Histamine	CTRL	-0.123373
Agmatine	CTRL	-0.124024
4-Hydroxyglutamic acid	CTRL	-0.126523
1-Methyl-4-imidazoleacetic acid	CTRL	-0.127796
Cysteinesulfinic acid	CTRL	-0.137441
1-Methylhistamine	CTRL	-0.167027
Sarcosine	CTRL	-0.19492
Homocitrulline	CTRL	-0.205634
DOPA	CTRL	-0.221692
3-Hydroxyanthranilic acid	Injected	0.235694
N-Acetyl ornithine	Injected	0.235519
N-Acetylaspartic acid	Injected	0.229449
N-Acetylcysteine	Injected	0.206025
Saccharopine	Injected	0.189521
Cystamine	Injected	0.186938
Hypotaurine	Injected	0.164631
beta-Alanine	Injected	0.162573
Lysine	Injected	0.155367
Aminobutyric acid (gamma)	Injected	0.148789
Guanidinoacetate	Injected	0.1411
Anserine	Injected	0.132532
Tyrosine	Injected	0.126624
Asparagine	Injected	0.125429
Methionine	Injected	0.122443
Threonine	Injected	0.117606
Trimethylamine N-oxide	Injected	0.115145
N-Acetyl putrescine	Injected	0.0968718
3-Hydroxykynurenine	Injected	0.0934152
GSH	Injected	0.0896843
Glutamic acid	Injected	0.0880197
Serine	Injected	0.0872193
2-Aminoadipic acid	Injected	0.0693796
Ornithine	Injected	0.0674945
Alanine	Injected	0.0662754
Leucine	Injected	0.0628893
Urocanic acid	Injected	0.0556928
5-Aminovaleric acid	Injected	0.0550076
Arginine	Injected	0.0520855
N-Acetyltyramine	Injected	0.0518296
Normetanephrine	Injected	0.0472784
Dopamine	Injected	0.0461134
Valine	Injected	0.0457238
Histidinol	Injected	0.038947
Norepinephrine	Injected	0.035908
Isoleucine	Injected	0.0326186
Homoarginine	Injected	0.0313862
4-Imidazole acetic acid	Injected	0.0190821
Taurine	Injected	0.0159114
Cysteine	Injected	0.0158965
GSSG	Injected	-0.00345254
Aminobutyric acid (alpha)	Injected	-0.0138394
Methyl-L-DOPA(alpha)	Injected	-0.043778
Spermine	Injected	-0.0441694
N-Methyltyramine	Injected	-0.0658276
Proline	Injected	-0.0837333
Kynurenine	Injected	-0.087006
N1-Acetyl spermidine	Injected	-0.0947086
Carnosine	Injected	-0.113488
Aminoisobutyric acid (alpha)	Injected	-0.119895
5-Hydroxytryptophol	Injected	-0.123243
5-Aminolevulinic acid	Injected	-0.163419
Serotonin	Injected	-0.165424

## Sheet: Table S3
Group	1-Methylhistamine	2-Aminoadipic acid	3-Hydroxyanthranilic acid	3-Hydroxykynurenine	3-Methylhistidine=N-Methylhistidine	3-O-Methyl-L-DOPA	4-Hydroxyglutamic acid	4-Hydroxyproline	5-Aminolevulinic acid	5-Aminovaleric acid	5-Hydroxy tryptophan	5-Hydroxyindoleacetic acid	5-Hydroxylysine	5-Hydroxytryptophol	Agmatine	Alanine	Alanine(beta)	Allo-isoleucine	Aminoacetone	Aminobutyric acid(alpha)	Aminobutyric acid(beta)	Aminobutyric acid(gamma)	Aminocaproic Acid	Aminoisobutyric acid(alpha)	Anserine	Arginine	Argininosuccinic acid	Asparagine	Cadaverine	Carnosine	Citrulline	Diaminopimelic acid	DOPA	DOPA methyl esterx2	DOPAC	Dopamine	Glutamic acid	Glutamine	Glycine	Histamine	Histidine	Histidinol	Homoarginine	Homocitrulline	Homoserine	Homovanillic acid	Hypotaurine	Isoleucine	Kynurenic acid
CTRL	-0.716402	-0.0508935	-2.45196	-1.7627	0.934446	-0.69032	0.714385	1.88068	-0.863562	0.95823	-0.368894	-0.975746	-0.655339	-1.14848	0.392765	2.64087	1.31359	-0.976965	-0.571875	0.973412	-0.824699	0.448245	-2.01124	0.85545	2.18874	2.0698	-0.115112	2.34435	0.257027	1.41083	0.980045	-1.70478	-0.575106	-0.69032	-0.18834	-2.46022	2.58123	2.89759	2.66799	0.211394	1.96182	-1.78538	0.00226327	-0.311744	0.0230587	-1.66291	1.25383	1.25122	-1.27275
CTRL	-0.913276	-0.192182	-2.70408	-1.89236	0.960473	-0.865617	0.388838	1.82727	-1.05424	0.255565	0.127729	-1.1979	-0.801292	-1.46614	0.519326	2.55276	1.29985	-0.99614	-0.5765	0.896262	-0.635845	0.285082	-2.082	0.671736	2.22097	1.69545	-0.305656	2.24422	0.169955	1.13675	1.00632	-1.48776	-1.43254	-0.865617	-0.39112	-1.82187	2.25801	2.61278	2.60201	0.220014	1.8966	-1.75903	0.0187959	-0.0977119	0.0807281	-1.38813	1.22921	0.92737	-1.4557
CTRL	-0.248755	-0.0992841	-2.51919	-1.86623	0.948568	-0.732851	0.620028	1.83644	-0.871484	0.501929	-0.0383599	-1.0545	-0.462506	-1.74393	0.409187	2.67249	1.36233	-0.985996	-0.707284	0.958596	-0.933179	0.410768	-2.07232	0.7614	2.26819	2.12045	0.0233055	2.14134	0.0603588	1.15445	0.926068	-1.62144	-1.33758	-0.732851	-0.405318	-2.56625	2.66716	2.87494	2.59376	0.449047	1.97581	-2.07907	-0.0617197	-0.242228	0.181948	-1.48515	1.3298	1.36301	-1.19844
CTRL	-0.711363	0.100196	-2.7567	-1.69456	0.945764	-0.777444	0.81355	1.84827	-0.717872	0.501723	-0.138883	-1.16585	-0.570882	-1.31051	0.49471	2.58804	1.05115	-0.832363	-0.574803	1.00961	-1.26145	0.311421	-2.03727	0.715338	2.15084	1.95249	0.0240084	2.29645	4.51863e-10	1.12952	0.87296	-1.72684	-1.5824	-0.777444	-0.229521	-2.64392	2.50009	2.99356	2.58714	0.0327105	2.03083	-1.74992	0.106351	-0.326613	0.15775	-1.54664	1.29786	1.27974	-1.35319
CTRL	-0.643575	-0.103032	-2.72986	-1.87771	0.961551	-0.610656	0.730022	1.75015	-0.732326	0.702471	0.0415244	-0.918426	-0.526285	-1.29275	0.429151	2.5321	1.22243	-0.846322	-0.470114	1.00108	-0.999912	0.410424	-2.03578	0.785083	2.48511	2.11503	4.51863e-10	2.28836	0.383329	1.34563	1.00613	-1.47092	-1.46067	-0.610656	-0.278423	-2.6036	2.54589	2.95771	2.68816	0.468771	1.88048	-1.7394	0.0187626	-0.11418	0.280449	-1.47462	1.14674	1.39298	-1.25628
CTRL	-0.206082	0.288308	-2.39338	-1.44996	1.03539	-0.738203	0.686525	1.68259	-0.863652	0.305684	-0.0942237	-0.746881	-0.624707	-1.28576	0.221925	2.59715	1.20511	-0.892811	-0.527608	0.963121	-1.04337	0.304287	-2.16556	0.71652	2.34942	2.07934	0.0149375	2.29511	-0.123528	1.32531	0.871778	-1.57029	-1.7933	-0.738203	-0.286178	-2.52567	2.53665	3.02909	2.55269	0.510251	1.99865	-1.7311	0.0178356	-0.208148	0.0945904	-1.34783	1.16811	1.18298	-1.01242
Injected	-0.552266	-0.00083393	-2.59315	-1.61501	0.988185	-0.634287	0.862064	1.90723	-0.713074	0.600749	0.0414127	-0.828697	-0.557265	-1.33491	0.552102	2.78805	1.39679	-0.808725	-0.463775	0.981732	-0.859052	0.472766	-2.06339	0.78764	2.2992	2.05487	0.0823212	2.30466	0.361252	1.2473	1.21558	-1.58106	-1.45898	-0.634287	-0.217957	-2.54617	2.69859	3.10092	2.65688	0.27717	2.056	-1.75139	0.13997	-0.301004	0.173631	-1.34525	1.52123	1.40346	-1.03058
Injected	-0.457913	-0.0488853	-2.759	-1.71387	1.0014	-0.696779	0.507018	1.72986	-0.9019	0.630316	-0.0830246	-1.13326	-0.487247	-1.62903	0.217397	2.6323	1.37008	-1.01638	-0.66851	0.964976	-0.805335	0.463851	-2.14293	0.64528	2.39391	1.94658	-0.248729	2.23639	0.360169	1.15366	1.00151	-1.63677	-1.48442	-0.696779	-0.485154	-2.82514	2.71088	2.90843	2.63472	0.407603	2.06819	-1.8382	0.0886963	-0.251153	0.203962	-1.55904	1.15505	1.25214	-1.37024
Injected	-0.266811	0.253382	-2.85938	-1.82173	0.965385	-0.761817	0.70942	1.76271	-0.973427	0.479088	0.170359	-1.05223	-0.62682	-1.55438	0.327734	2.69243	1.19969	-1.06439	-0.543182	0.929449	-0.989522	0.447299	-2.07319	0.700652	2.39306	2.01689	-0.237811	2.30665	-0.0935257	1.37122	1.01135	-1.65473	-1.4661	-0.761817	-0.365308	-2.72476	2.66165	3.04744	2.79894	0.656429	2.15451	-1.71119	-0.0576476	-0.257789	0.255536	-1.48565	1.29156	1.5077	-1.33982
Injected	-0.672951	0.00402817	-2.93845	-1.86372	0.995847	-0.820495	0.685118	1.71625	-0.78438	0.506847	-0.0357437	-1.20133	-0.559214	-1.40427	0.402969	2.56729	0.972327	-0.898376	-0.534251	0.918601	-1.13076	0.406717	-1.99474	0.692595	2.41074	2.15296	-0.132159	2.32596	0.00419064	1.18142	0.845821	-1.5801	-1.35807	-0.820495	-0.485028	-3.14439	2.72141	2.94787	2.55128	0.0209906	2.11282	-1.78933	0.191739	-0.193367	0.188094	-1.65064	1.20411	1.39025	-1.22899
Injected	-0.482843	0.0681966	-3.00344	-1.62509	0.99837	-0.761145	0.766155	1.79102	-0.915429	0.611885	-0.0911524	-1.04985	-0.616304	-1.33723	0.426318	2.63011	1.16454	-0.873325	-0.464345	0.897178	-1.06564	0.318497	-2.09868	0.799534	2.18898	2.17518	-0.0417394	2.3518	-0.107901	1.31216	0.960642	-1.65536	-1.59447	-0.761145	-0.392939	-2.44859	2.70711	3.06185	2.60934	0.338715	2.06247	-1.60767	0.200677	-0.315748	0.187058	-1.62733	1.22542	1.37277	-1.21011
Injected	-0.191203	-0.0368784	-3.18928	-1.53014	0.941555	-0.884031	0.538664	1.56608	-0.770925	0.559747	-0.305925	-1.20157	-0.46803	-1.52797	0.162829	2.58917	1.32701	-0.871934	-0.58164	0.888455	-1.26968	0.338638	-2.00405	0.881897	2.02894	1.87188	0.0194466	2.35168	0.159213	1.5472	0.971568	-1.62247	-1.61519	-0.884031	-0.34597	-2.85666	2.61308	3.01935	2.52906	0.346778	2.16334	-1.86091	0.107631	-0.247979	0.0937983	-1.62547	1.19518	1.2929	-1.10487
Injected	-0.518524	-0.200166	-2.87899	-1.59131	1.01718	-0.816462	0.604679	1.44876	-0.878778	0.38999	-0.195501	-0.553726	-0.628771	-1.37874	0.065526	2.60991	1.2711	-0.952044	-0.635504	0.955982	-0.948452	0.407865	-2.25802	0.709578	2.17562	2.04874	-0.0295257	2.31748	0.0905767	1.43134	0.894902	-1.63835	-1.64444	-0.816462	-0.270541	-2.87472	2.62632	3.08774	2.68267	0.006179	2.07903	-1.90504	0.00651871	-0.273574	-0.00801074	-1.33793	1.24814	1.17291	-1.01147
Injected	-0.56484	-0.0410451	-3.07538	-2.04091	1.07435	-0.510023	0.585056	1.65799	-0.768889	0.422478	-0.0859889	-0.899356	-0.473421	-1.52941	0.248163	2.62519	1.44419	-0.882912	-0.58574	0.924934	-0.779006	0.362968	-1.98274	0.916173	2.2356	1.96417	0.0344635	2.11324	4.51863e-10	1.28515	0.977046	-1.65387	-1.32343	-0.510023	-0.207239	-2.64544	2.63867	2.92241	2.68293	0.529596	1.91151	-1.68814	0.0855041	-0.165256	0.241236	-1.36126	1.31008	1.5942	-1.27872
Injected	-0.367848	-0.0618129	-2.68979	-1.7478	1.03793	-0.976665	0.639215	1.75011	-0.747373	0.526004	0.106904	-0.796876	-0.397942	-1.6932	0.405531	2.55446	1.36328	-0.861384	-0.612521	1.03456	-0.733964	0.477893	-2.05505	0.79819	1.9313	2.13454	0.224914	2.31671	0.0183757	1.60787	0.958405	-1.65337	-2.17413	-0.976665	-0.0611564	-2.65378	2.59027	3.02954	2.68731	0.543546	2.03676	-1.82876	-0.116459	-0.304247	0.146269	-1.43725	1.23543	1.36624	-1.21527
Injected	-0.64213	4.51863e-10	-2.79852	-1.61697	0.933678	-0.731255	0.547746	1.65335	-0.89368	0.296911	0.0524199	-1.11612	-0.760831	-1.38492	0.310482	2.60319	1.39124	-1.04975	-0.657983	0.959393	-0.947141	0.330812	-2.20808	0.899087	1.89627	2.14581	-0.0298614	2.37297	0.0997487	1.49403	0.76036	-1.80818	-1.61937	-0.731255	-0.353558	-3.01093	2.5839	2.97677	2.64462	0.0635449	1.96126	-1.74601	0.0483434	-0.449272	0.0800616	-1.70969	1.48858	1.17409	-1.37248
Injected	-0.443752	0.0584931	-2.41028	-1.58001	0.956982	-0.79693	0.647101	1.78694	-0.772637	0.46358	4.51863e-10	-1.1163	-0.581729	-1.44726	0.340056	2.70181	1.27622	-1.01309	-0.63826	0.995984	-1.08948	0.315035	-2.04388	0.756749	2.03663	2.19013	-0.17981	2.28871	-0.0492207	1.40353	0.89217	-1.62221	-1.69198	-0.79693	-0.431256	-3.18846	2.65673	2.95989	2.49484	0.320808	2.11184	-1.73628	0.281956	-0.204794	0.205975	-1.58478	1.48644	1.35023	-1.33323
Injected	-0.460051	0.148631	-3.00761	-1.70642	0.861254	-0.957021	0.733145	1.64829	-0.934953	0.438477	-0.00410502	-1.23237	-0.765005	-1.44088	0.215696	2.59148	1.03524	-1.04177	-0.573611	0.948318	-1.42949	0.231468	-2.08948	0.636513	2.24878	1.98843	0.128325	2.07775	0.120946	1.12213	0.710651	-1.64151	-1.64719	-0.957021	-0.248225	-3.03602	2.57342	2.91339	2.53798	0.274429	2.06011	-1.84507	-0.0929693	-0.389144	0.24231	-1.61399	1.04069	1.31674	-1.50239
[truncated: 80 more columns]

## Sheet: Table S4
Groupe	1-Methylhistamine	2-Aminoadipic acid	3-Hydroxyanthranilic acid	3-Hydroxykynurenine	3-Methylhistidine=N-Methylhistidine	3-O-Methyl-L-DOPA	4-Hydroxyglutamic acid	4-Hydroxyproline	5-Aminolevulinic acid	5-Aminovaleric acid	5-Hydroxy tryptophan	5-Hydroxyindoleacetic acid	5-Hydroxylysine	5-Hydroxytryptophol	Agmatine	Alanine	Alanine(beta)	Allo-isoleucine	Aminoacetone	Aminobutyric acid(alpha)	Aminobutyric acid(beta)	Aminobutyric acid(gamma)	Aminocaproic Acid	Aminoisobutyric acid(alpha)	Anserine	Arginine	Argininosuccinic acid	Asparagine	Cadaverine	Carnosine	Citrulline	Cystamine	Diaminopimelic acid	DOPA	DOPA methyl esterx2	DOPAC	Dopamine	Glutamic acid	Glutamine	Glycine	Histamine	Histidine	Histidinol	Homoarginine	Homocitrulline	Homoserine	Homovanillic acid	Hypotaurine	Isoleucine
CTRL	-0.768895	0.233964	-2.54254	-1.35292	0.770857	-0.771443	0.0205866	1.5364	-0.800284	1.58883	0.432431	-0.961273	-0.336876	-2.62246	0.10085	2.54682	1.67873	-0.888626	-0.541026	0.834541	-0.607024	1.07497	-1.32992	1.01594	0.00607567	1.77937	0.671375	1.95359	0.167931	0.778338	0.687254	-1.40528	-1.84144	-1.22503	-0.771443	-0.0533547	-3.27422	2.74194	2.50966	2.62297	0.526596	2.10441	-1.94155	-0.876561	-0.497837	0.107942	-1.63378	2.00768	1.87238
CTRL	-0.885168	-0.00742178	-2.8335	-2.03229	0.880474	-0.898971	-0.0981301	1.7644	-0.837934	1.40668	0.552693	-0.751021	-0.405599	-2.55612	0.306047	2.39146	1.60223	-0.936733	-0.439195	0.804575	-0.394628	1.12256	-1.06872	0.944546	-0.00834636	1.58013	0.294328	1.81676	0.0783319	0.766595	0.861386	-1.67367	-1.69521	-1.31359	-0.898971	3.05575e-10	-2.7302	2.55323	2.1407	2.56888	0.00408262	2.09176	-1.89895	-0.619899	-0.484795	0.242741	-1.29662	2.09029	1.71186
CTRL	-0.742459	0.0180728	-2.05042	-1.91677	0.820973	-0.791116	-0.273566	1.6276	-0.933567	1.47908	0.396904	-1.0513	-0.265932	-2.4957	0.0678634	2.41417	1.6524	-1.04756	-0.599742	0.816826	-0.658469	1.10644	-1.12611	0.974864	-0.165427	1.66126	0.569812	1.92349	0.0336042	0.547084	0.84402	-1.40744	-1.86452	-1.22899	-0.791116	-0.222663	-3.14789	2.69107	2.36099	2.53902	0.428479	2.11597	-1.80101	-1.13304	-0.493835	0.34851	-1.49399	2.07748	1.93311
CTRL	-0.926232	-0.024259	-2.6068	-1.64242	0.75211	-0.948364	0.0396194	1.54393	-0.794774	1.56487	0.401801	-0.9171	3.05575e-10	-2.65508	0.106721	2.47048	1.61483	-0.910782	-0.483446	0.805921	-0.945321	0.906129	-1.2312	0.889128	0.22156	1.65138	0.4653	1.84493	0.650731	0.772798	0.73165	-1.55277	-1.6467	-1.00007	-0.948364	-0.136728	-2.08509	2.71533	2.54735	2.58168	0.412455	2.00593	-2.10276	-0.886611	-0.526137	0.144413	-1.49326	1.76511	1.80765
CTRL	-0.859476	0.139071	-2.49048	-1.6362	0.717282	-0.818479	-0.12889	1.56782	-0.872089	1.61368	0.323904	-0.651841	-0.342046	-2.53679	0.00166044	2.42295	1.64533	-0.986085	-0.540063	0.760848	-0.762973	0.983388	-1.18783	1.02676	0.139353	1.52064	0.435624	1.97226	0.520241	0.895125	0.663312	-1.40385	-1.8714	-1.29478	-0.818479	-0.280669	-3.07549	2.60684	2.49371	2.5661	0.392581	2.09556	-1.96711	-0.858678	-0.65773	0.0538614	-1.59063	1.85211	1.74315
CTRL	-0.881634	0.106397	-2.19393	-1.51428	0.717387	-0.883236	-0.0992538	1.62394	-0.776099	1.3404	0.560176	-0.821746	-0.355147	-2.31358	0.184927	2.48346	1.75649	-0.873073	-0.418533	0.778311	-0.712373	1.00006	-0.956538	1.12523	0.22341	1.65692	0.386468	2.04825	0.141741	1.02283	0.583255	-1.35318	-1.77643	-1.05239	-0.883236	-0.309383	-2.97665	2.74806	2.38356	2.64254	0.521006	2.03606	-1.67532	-0.935637	-0.551486	0.0917977	-1.62597	1.72166	1.85236
Injected	-1.04415	0.236457	-1.90616	-1.5925	0.662481	-0.916249	-0.120876	1.68418	-0.840701	1.69013	0.390674	-1.13475	-0.38972	-2.70536	0.14071	2.47128	1.66002	-0.959305	-0.438554	0.783237	-0.712351	1.07764	-1.11888	0.903867	0.206263	1.65543	0.314928	1.98604	0.208521	0.931511	0.822111	-1.40349	-1.86706	-1.31946	-0.916249	-0.525192	-2.86213	2.78965	2.36638	2.5683	0.293697	2.04309	-1.68243	-0.885287	-0.728908	0.0521158	-1.55687	1.98212	1.82053
Injected	-0.943999	0.0558798	-2.05668	-1.61737	0.807515	-0.885046	-0.203877	1.50299	-0.988079	1.67903	0.368882	-1.08911	-0.276744	-2.64801	-0.0496966	2.54065	1.70154	-1.09778	-0.734414	0.820962	-0.682055	1.16377	-1.189	1.00618	0.158461	1.70071	0.246055	2.00171	0.224006	0.446828	0.618326	-1.40693	-1.8884	-1.38787	-0.885046	-0.252898	-2.84111	2.6861	2.21804	2.62976	0.195274	2.07464	-1.86268	-0.888965	-0.564942	0.0591984	-1.59863	1.75419	1.75969
Injected	-0.650532	0.169805	-2.02544	-1.85094	0.780427	-0.886261	3.05575e-10	1.6002	-0.910847	1.54693	0.4422	-1.00168	-0.338184	-2.69705	0.104173	2.42314	1.63607	-0.974449	-0.470336	0.792692	-0.628872	1.07827	-0.955995	0.992066	0.253092	1.67582	0.0916876	1.95972	0.297937	0.692605	0.678648	-1.27371	-1.73661	-1.37771	-0.886261	-0.325157	-2.73444	2.70221	2.25653	2.54157	0.557677	2.11107	-1.97857	-0.964369	-0.593889	0.266071	-1.50135	2.10172	1.85144
Injected	-1.12722	0.29594	-1.60451	-1.62697	0.72467	-0.866442	-0.236613	1.71932	-0.6536	1.38534	0.546362	-1.2392	-0.231421	-2.33815	0.251466	2.45691	1.69913	-0.772485	-0.40621	0.834648	-0.675101	1.03674	-1.14553	1.11909	0.0224851	1.6312	0.292389	1.97414	0.0603029	0.66214	0.663942	-1.21713	-1.69223	-1.23902	-0.866442	-0.329045	-2.76235	2.83059	2.27576	2.58	3.05575e-10	2.17522	-1.56065	-0.788333	-0.494977	0.290957	-1.63107	1.97634	1.83934
Injected	-0.986776	0.182068	-1.89888	-1.83764	0.735838	-0.941971	-0.0973412	1.6794	-0.880744	1.5561	0.249351	-0.965832	-0.370552	-2.6839	0.223471	2.42309	1.7339	-0.996034	-0.489301	0.823374	-0.621783	1.15737	-1.29374	1.05986	0.169152	1.70565	0.282078	1.87522	0.0427424	1.00079	0.722943	-1.31852	-1.83197	-1.28503	-0.941971	-0.322096	-2.82241	2.61364	2.21833	2.47251	-0.00852822	2.01897	-2.08342	-0.813219	-0.630317	0.113141	-1.69086	1.88774	1.86673
Injected	-0.853554	3.05575e-10	-2.27575	-1.41462	0.662637	-0.986533	-0.0445191	1.44214	-0.753471	1.45433	0.483426	-1.06667	-0.177733	-2.52032	-0.0483231	2.43903	1.76094	-0.867467	-0.51139	0.686444	-0.817441	0.845669	-1.13166	1.12221	-0.056045	1.64569	0.345699	1.85287	0.16247	0.683131	0.62056	-1.22237	-1.75665	-1.41435	-0.986533	-0.258413	-2.88113	2.6482	2.26055	2.55412	0.621164	2.07144	-1.63647	-0.590438	-0.658375	0.115587	-1.73545	1.98273	1.83303
Injected	-0.861198	0.0150148	-1.79151	-1.87829	0.789598	-0.918876	-0.356215	1.25027	-0.699248	1.36986	0.458628	-0.635771	-0.380178	-2.43694	-0.360337	2.46466	1.62804	-0.864085	-0.633779	0.788933	-0.768671	0.963883	-1.26672	0.974454	0.0882585	1.71957	0.464809	2.02856	0.0426354	0.952049	0.692639	-1.26493	-1.80454	-1.33961	-0.918876	3.05575e-10	-2.98162	2.78147	2.55596	2.65032	0.0691186	2.15878	-1.9262	-0.784733	-0.662333	0.00893264	-1.64357	1.94703	1.80237
Injected	-0.949391	0.0236814	-1.66923	-1.4066	0.803505	-0.6003	-0.390564	1.50691	-0.989133	1.46659	0.57466	-0.875215	-0.397267	-2.57785	-0.0251823	2.55445	1.64921	-1.12811	-0.45737	0.716413	-0.553699	1.07896	-1.15055	1.00232	3.05575e-10	1.82337	0.372214	2.0796	0.0808639	0.791539	0.79001	-1.14348	-1.7668	-1.19053	-0.6003	-0.267911	-3.03874	2.73446	2.49341	2.68785	0.292231	2.07332	-1.88322	-0.985339	-0.522185	0.19716	-1.56816	2.05815	2.03771
Injected	-0.91196	0.0817699	-2.53891	-1.50277	0.683203	-1.07869	-0.379908	1.53503	-0.861281	1.78392	0.259579	-0.842854	-0.395761	-2.31229	0.039081	2.44787	1.75921	-0.975406	-0.567922	0.823249	-0.507124	1.1111	-1.04525	1.06816	0.091182	1.62687	0.417709	1.97341	0.174911	1.01063	0.698976	-1.3855	-1.76	-1.404	-1.07869	-0.250543	-2.68613	2.65886	2.31024	2.53853	0.207801	1.9639	-2.09234	-0.906463	-0.810819	0.0442111	-1.64555	1.76121	1.79631
Injected	-1.13537	0.0992512	-2.10141	-1.16236	0.748881	-0.783843	-0.133035	1.49498	-0.773537	1.42915	0.376015	-0.857061	-0.231073	-2.29068	-0.0339857	2.49706	1.82367	-0.887533	-0.531736	0.780428	-0.739655	0.928689	-1.25877	1.15516	0.28532	1.74543	0.609026	2.05491	0.389174	1.24944	0.572239	-1.48305	-1.9229	-1.29665	-0.783843	-0.218547	-2.66764	2.68906	2.54821	2.60156	0.116504	2.04787	-1.81677	-0.885141	-0.759097	0.104756	-1.59696	2.0885	1.8393
Injected	-1.17959	0.215286	-1.49205	-1.22225	0.727589	-0.944199	-0.0900418	1.54248	-0.806848	1.38037	0.52874	-0.851094	-0.259286	-2.36343	0.0185697	2.50505	1.86293	-0.924087	-0.57305	0.85186	-0.684436	1.11345	-1.17624	1.2148	0.0429484	1.74409	0.38197	1.98819	-0.130911	0.920686	0.603889	-1.21531	-1.8641	-1.21698	-0.944199	-0.147405	-2.5308	2.74131	2.28051	2.57931	-0.0287596	2.09977	-1.74993	-0.705891	-0.612496	0.0536686	-1.74462	2.09769	1.87739
Injected	-0.995644	0.092319	-2.46031	-1.40564	0.592305	-1.02788	-0.164685	1.63151	-0.740882	1.50173	0.418342	-1.14837	-0.370341	-2.47136	3.05575e-10	2.48906	1.82083	-0.85543	-0.543278	0.987396	-0.866622	0.975583	-1.13041	1.18773	0.119899	1.56126	0.605499	1.98672	0.182971	0.804675	0.528204	-1.57595	-1.94593	-1.52862	-1.02788	-0.345571	-3.07236	2.69177	2.34641	2.55359	0.406778	2.02516	-1.89324	-0.973972	-0.667531	0.0806014	-1.61893	1.73766	1.77407
[truncated: 82 more columns]
